# Supplementary material for: Is the central‐marginal hypothesis a general rule? Evidence from three distributions of an expanding mangrove species, Avicennia germinans (L.) L
Source: Mol Ecol. 2020 Feb 14;29(4):704–19. doi: 10.1111/mec.15365 (PMC7065085; doi:10.1111/mec.15365)
Supplement: Supplementary file 2 [file MEC-29-704-s002.xlsx]

## Sheet: Table S1
Is the central-marginal hypothesis a general rule? Evidence from three distributions of an expanding mangrove species, Avicennia germinans (L.) L.
John Paul Kennedy1,2, Richard F. Preziosi2, Jennifer K. Rowntree2 and Ilka C. Feller3 1Smithsonian Marine Station, Smithsonian Institution, Fort Pierce, Florida, USA; 2Ecology and Environment Research Centre, Department of Natural Sciences, Faculty of Science and Engineering, Manchester Metropolitan University, Manchester, UK; 3Smithsonian Environmental Research Center, Smithsonian Institution, E…
Table S1. USA Avicennia germinans collection sites with geographical location, genetic diversity indices, Hardy-Weinberg equilibrium (HWE), and functional trait measures. TX-LA, Texas-Louisiana; WFL, West Florida; SFL, South Florida; EFL, East Florida; nG, sample size for genetic analyses; %PL, percent polymorphic loci; AR9 / AR23, allelic richness standardized to n = 9, 23, respectively; PA, num…
Collection site	Distribution	Location	Code	Latitude	Longitude	nG	%PL	AR9		AR23		PA	HS		HO		FIS		HWE	nF	Area		Length		Width		L:W		SLA
Boca Chica, TX	TX-LA	core	BC	26.0023	-97.159	30	0.666667	2.12633	(0.86, 3.40)	2.71225	(0.92, 4.51)	1	0.187	(0.01, 0.36)	0.155556	(0.01, 0.30)	0.168	(-0.06, 0.35)		13	8.24	(7.1, 9.4)	5.42	(5.0, 5.8)	2.37	(2.2, 2.5)	2.29	(2.2, 2.4)	34.5	(31.0, 38.1)
South Padre, TX	TX-LA	core	SPd	26.1388	-97.1766	10	0.333333	1.79917	(0.78, 2.82)	-	-		0.153667	(-0.01, 0.32)	0.116667	(-0.04, 0.27)	0.241	(-0.20, 0.91)		-	-	-	-	-	-	-	-	-	-	-
Laguna Atascosa, TX	TX-LA	core	LA	26.2091	-97.3087	30	0.583333	2.03592	(0.69, 3.38)	2.35933	(0.54, 4.18)		0.163167	(0.00, 0.33)	0.12136	(-0.01, 0.25)	0.256	(0.09, 0.53)	*	13	9.09	(8.4, 9.8)	5.82	(5.5, 6.1)	2.48	(2.4, 2.6)	2.34	(2.2, 2.4)	32.9	(31.2, 34.6)
Corpus Christi, TX	TX-LA	core	CC	27.7374	-97.1363	30	0.583333	1.97608	(1.01, 2.94)	2.38858	(0.96, 3.82)		0.186333	(0.03, 0.34)	0.0972222	(0.01, 0.18)	0.478	(0.14, 0.68)	*	11	6.85	(6.1, 7.6)	5.3	(5.1, 5.5)	2.13	(2.0, 2.3)	2.53	(2.4, 2.7)	32.6	(30.6, 34.6)
Port O'Connor, TX	TX-LA	core	PO	28.4454	-96.4025	30	0.666667	2.11917	(0.74, 3.50)	2.66875	(0.71, 4.63)	1	0.180917	(0.01, 0.35)	0.130556	(0.01, 0.25)	0.279	(0.04, 0.33)	*	10	10.9	(10.2, 11.5)	6.25	(6.1, 6.4)	2.37	(2.3, 2.5)	2.66	(2.6, 2.8)	47.9	(45.0, 50.8)
Galveston, TX	TX-LA	margin	GV	29.3339	-94.7515	30	0.666667	2.00958	(1.01, 3.01)	2.28033	(0.96, 3.61)	1	0.207333	(0.05, 0.37)	0.133333	(0.03, 0.23)	0.357	(0.06, 0.58)	*	10	7.39	(6.7, 8.1)	5.53	(5.3, 5.7)	2.2	(2.1, 2.3)	2.53	(2.4, 2.7)	40.1	(37.3, 42.9)
Texas Point, TX	TX-LA	margin	TP	29.6891	-93.8426	30	0.5	2.12758	(0.81, 3.44)	2.6405	(0.82, 4.46)		0.182	(0.01, 0.35)	0.0972222	(-0.01, 0.20)	0.466	(0.25, 0.83)	*	11	7.35	(6.0, 8.7)	5.55	(5.2, 5.9)	2.14	(2.0, 2.3)	2.63	(2.5, 2.7)	38.7	(36.3, 41.2)
Port Fourchon, LA	TX-LA	margin	PF	29.1101	-90.1909	23	0.666667	1.83583	(1.13, 2.54)	2.08333	(1.30, 2.87)	1	0.1665	(0.02, 0.32)	0.130435	(0.02, 0.24)	0.217	(-0.03, 0.30)		10	11.2	(10.6, 11.8)	6.16	(5.8, 6.5)	2.43	(2.4, 2.5)	2.58	(2.4, 2.8)	45.7	(43.2, 48.1)
Chandeleur Islands, LA	TX-LA	margin	CI	29.8644	-88.8413	10	0.25	1.57417	(0.85, 2.30)	-	-		0.142583	(-0.01, 0.30)	0.0416667	(-0.02, 0.10)	0.708	(0.46, 1.05)	*	-	-	-	-	-	-	-	-	-	-	-
St. Joseph Bay, FL	WFL	margin	StJ	29.7152	-85.3066	30	0.583333	1.66467	(1.31, 2.02)	1.74875	(1.35, 2.14)		0.188667	(0.07, 0.31)	0.103352	(0.02, 0.19)	0.452	(0.19, 0.75)	*	11	7.72	(6.7, 8.7)	5.39	(5.1, 5.7)	1.91	(1.8, 2.0)	2.85	(2.7, 3.0)	40.8	(38.7, 42.9)
Dekle Beach, FL	WFL	margin	DB	29.8508	-83.6183	30	0.833333	2.08208	(1.63, 2.53)	2.21025	(1.74, 2.68)		0.380583	(0.22, 0.54)	0.3	(0.16, 0.44)	0.212	(0.07, 0.36)	*	10	9.74	(8.7, 10.7)	6.48	(6.2, 6.8)	2.49	(2.4, 2.6)	2.61	(2.5, 2.7)	29.7	(27.0, 32.3)
Cedar Key, FL	WFL	margin	CK	29.165	-83.0261	30	1	2.29833	(1.84, 2.76)	2.52217	(1.88, 3.16)		0.438583	(0.34, 0.53)	0.377778	(0.27, 0.49)	0.138	(-0.04, 0.29)		10	13.2	(11.8, 14.5)	7.92	(7.6, 8.3)	2.73	(2.6, 2.9)	2.92	(2.7, 3.1)	47.5	(44.0, 51.0)
Brasher Park, FL	WFL	core	BP	28.2853	-82.7329	30	1	2.35525	(1.84, 2.87)	2.75475	(2.01, 3.50)	2	0.42475	(0.30, 0.55)	0.461207	(0.32, 0.61)	-0.086	(-0.18, 0.02)		10	10.7	(9.8, 11.6)	6.85	(6.6, 7.1)	2.54	(2.4, 2.7)	2.75	(2.5, 3.0)	39	(36.7, 41.3)
Tampa Bay, FL	WFL	core	TB	27.7152	-82.4929	30	0.916667	2.44025	(1.79, 3.09)	2.92075	(2.00, 3.84)		0.353167	(0.22, 0.49)	0.341667	(0.19, 0.50)	0.033	(-0.10, 0.22)		-	-	-	-	-	-	-	-	-	-	-
Leffis Key, FL	WFL	core	LK	27.4503	-82.6898	30	0.916667	2.36925	(1.93, 2.81)	2.84642	(2.20, 3.49)	3	0.366083	(0.25, 0.48)	0.361111	(0.25, 0.48)	0.013	(-0.05, 0.08)		10	14.9	(11.4, 18.3)	6.89	(6.3, 7.5)	2.92	(2.5, 3.3)	2.45	(2.2, 2.7)	58.6	(52.7, 64.6)
Sanibel Island, FL	WFL	core	SI	26.4729	-82.1411	30	1	2.61475	(2.04, 3.19)	3.46875	(2.38, 4.56)	1	0.340417	(0.24, 0.44)	0.32996	(0.24, 0.42)	0.031	(-0.09, 0.11)		10	22.7	(17.3, 28.0)	8.04	(7.1, 9.0)	3.72	(3.4, 4.1)	2.18	(2.1, 2.3)	59	(51.4, 66.6)
Rookery Bay, FL	WFL	core	RB	26.0308	-81.7195	30	1	2.98967	(2.19, 3.79)	3.58108	(2.23, 4.93)		0.417083	(0.33, 0.51)	0.332822	(0.22, 0.44)	0.202	(0.02, 0.37)	*	10	23.4	(20.1, 26.6)	8.79	(8.1, 9.5)	3.53	(3.3, 3.7)	2.52	(2.4, 2.7)	58.7	(52.0, 65.4)
Chokoloskee, FL	WFL	core	Ev	25.828	-81.3638	30	1	2.742	(1.96, 3.52)	3.53833	(2.26, 4.82)	1	0.345083	(0.21, 0.48)	0.305556	(0.18, 0.44)	0.115	(-0.03, 0.21)		10	19.7	(15.1, 24.2)	8.53	(7.7, 9.3)	3.06	(2.7, 3.4)	2.86	(2.7, 3.1)	59.5	(53.0, 65.9)
South Everglades, FL	SFL	core	SFL	25.1752	-80.7704	10	0.833333	2.51458	(1.82, 3.21)	-	-		0.30875	(0.19, 0.43)	0.325	(0.16, 0.49)	-0.052	(-0.26, 0.19)		-	-	-	-	-	-	-	-	-	-	-
Little Duck Key, FL	SFL	core	DK	24.6822	-81.2302	10	0.75	2.26583	(1.32, 3.21)	-	-		0.264333	(0.12, 0.41)	0.216667	(0.09, 0.34)	0.18	(-0.04, 0.36)		-	-	-	-	-	-	-	-	-	-	-
Curry Hammock, FL	SFL	core	CH	24.74	-80.9834	10	0.666667	2.52242	(1.82, 3.22)	-	-		0.340333	(0.20, 0.48)	0.158333	(0.07, 0.25)	0.535	(0.24, 0.78)	*	-	-	-	-	-	-	-	-	-	-	-
Long Key, FL	SFL	core	Lg	24.8124	-80.8237	9	1	3	(2.10, 3.90)	-	-		0.3895	(0.28, 0.50)	0.333333	(0.24, 0.43)	0.144	(-0.07, 0.26)		-	-	-	-	-	-	-	-	-	-	-
North Key Largo, FL	SFL	core	NK	25.2858	-80.3025	11	1	3.08258	(2.26, 3.91)	-	-	2	0.422333	(0.29, 0.56)	0.356061	(0.22, 0.49)	0.157	(-0.08, 0.31)		-	-	-	-	-	-	-	-	-	-	-
Matheson Hammock, FL	EFL	core	MA	25.6785	-80.2609	30	1	3.17758	(2.30, 4.05)	3.86725	(2.40, 5.33)	2	0.474583	(0.37, 0.58)	0.461111	(0.35, 0.58)	0.028	(-0.10, 0.16)		10	25.3	(23.6, 27.0)	9.08	(8.8, 9.4)	3.7	(3.5, 3.9)	2.5	(2.4, 2.6)	70.2	(64.5, 75.9)
Oleta River, FL	EFL	core	OT	25.9268	-80.1367	30	1	2.78792	(2.06, 3.52)	3.35317	(2.26, 4.45)		0.425417	(0.31, 0.55)	0.314272	(0.20, 0.43)	0.261	(0.11, 0.42)	*	10	25	(22.3, 27.6)	9.03	(8.4, 9.6)	3.62	(3.4, 3.8)	2.53	(2.4, 2.7)	65.1	(57.8, 72.4)
John MacArthur, FL	EFL	core	M	26.818	-80.048	30	1	3.00875	(2.12, 3.90)	3.64458	(2.07, 5.22)		0.50475	(0.40, 0.61)	0.54205	(0.43, 0.66)	-0.074	(-0.18, 0.02)		10	14.2	(12.7, 15.8)	7.29	(6.9, 7.7)	2.93	(2.8, 3.1)	2.5	(2.4, 2.6)	43.1	(38.7, 47.5)
St. Lucie, FL	EFL	core	StL	27.14	-80.1599	30	0.916667	2.80425	(2.04, 3.57)	3.164	(2.14, 4.19)	1	0.481333	(0.36, 0.61)	0.469643	(0.35, 0.59)	0.024	(-0.07, 0.10)		11	17.6	(16.3, 18.9)	7.51	(7.2, 7.8)	3.36	(3.2, 3.5)	2.25	(2.1, 2.4)	49.1	(43.9, 54.2)
Avalon, FL	EFL	core	A	27.5468	-80.3297	30	0.916667	2.73058	(1.91, 3.55)	3.39917	(2.00, 4.80)	1	0.416833	(0.30, 0.54)	0.358333	(0.24, 0.48)	0.141	(-0.01, 0.28)		11	19.2	(18.0, 20.4)	7.76	(7.5, 8.0)	3.37	(3.2, 3.5)	2.31	(2.2, 2.4)	47.3	(43.9, 50.7)
Sebastian, FL	EFL	core	Sb	27.8572	-80.4572	30	0.916667	2.65192	(1.95, 3.36)	3.16892	(2.02, 4.32)	1	0.439917	(0.34, 0.55)	0.330556	(0.24, 0.42)	0.249	(0.13, 0.36)	*	10	16.1	(14.0, 18.3)	7.41	(6.9, 7.9)	3.14	(2.9, 3.4)	2.4	(2.3, 2.6)	44.1	(38.3, 49.9)
Maritime Hammock, FL	EFL	core	MH	27.9566	-80.51	30	1	2.729	(1.99, 3.47)	3.14208	(2.10, 4.19)		0.421583	(0.31, 0.53)	0.266667	(0.19, 0.34)	0.367	(0.19, 0.45)	*	10	19.8	(18.8, 20.8)	8.14	(7.8, 8.5)	3.33	(3.2, 3.4)	2.44	(2.3, 2.6)	57.8	(52.2, 63.4)
Thousand Islands, FL	EFL	core	TI	28.3034	-80.615	30	0.916667	2.43467	(1.89, 2.98)	2.76433	(2.10, 3.43)		0.3595	(0.24, 0.48)	0.309387	(0.18, 0.44)	0.139	(-0.01, 0.30)		10	20.1	(19.0, 21.3)	7.9	(7.7, 8.1)	3.41	(3.3, 3.6)	2.33	(2.2, 2.4)	48.7	(45.7, 51.7)
Ulumay, FL	EFL	core	U	28.3756	-80.6868	30	0.916667	2.1085	(1.70, 2.51)	2.33467	(1.82, 2.86)		0.306417	(0.19, 0.43)	0.163889	(0.08, 0.25)	0.465	(0.30, 0.62)	*	10	19.9	(18.1, 21.7)	7.89	(7.6, 8.2)	3.44	(3.2, 3.6)	2.32	(2.2, 2.4)	49.2	(43.5, 55.0)
Pine Island, FL	EFL	core	PI	28.4841	-80.7238	30	0.75	1.66317	(1.41, 1.92)	1.93117	(1.59, 2.27)		0.17775	(0.06, 0.30)	0.113889	(0.02, 0.20)	0.359	(0.17, 0.64)	*	10	15.7	(14.9, 16.5)	7.23	(7.1, 7.4)	2.97	(2.8, 3.1)	2.47	(2.4, 2.6)	48.3	(46.1, 50.5)
Merritt Island, FL	EFL	core	MI	28.7104	-80.7367	30	0.916667	2.24892	(1.87, 2.63)	2.45517	(1.89, 3.02)		0.38175	(0.28, 0.49)	0.353927	(0.24, 0.47)	0.073	(-0.06, 0.21)		11	18.1	(16.2, 19.9)	7.95	(7.5, 8.4)	3.23	(3.0, 3.4)	2.49	(2.3, 2.7)	48	(42.6, 53.3)
North Indian River, FL	EFL	core	NI	28.8001	-80.8439	30	0.916667	2.40042	(1.84, 2.96)	2.7105	(1.93, 3.49)		0.44325	(0.33, 0.56)	0.316667	(0.21, 0.42)	0.286	(0.10, 0.43)	*	10	18.1	(17.2, 19.0)	7.56	(7.4, 7.8)	3.25	(3.1, 3.4)	2.36	(2.2, 2.5)	44.8	(42.2, 47.4)
South Mosquito Lagoon, FL	EFL	core	SM	28.6823	-80.6941	30	0.916667	2.58608	(1.95, 3.22)	3.03208	(2.03, 4.03)	1	0.449167	(0.34, 0.56)	0.3	(0.21, 0.39)	0.332	(0.24, 0.45)	*	10	19.3	(17.7, 20.9)	7.74	(7.3, 8.2)	3.39	(3.3, 3.5)	2.3	(2.2, 2.4)	43.3	(41.0, 45.5)
Canaveral National Seashores, FL	EFL	core	C	28.9011	-80.8422	30	0.916667	2.67725	(1.77, 3.58)	3.14008	(1.77, 4.51)	1	0.445917	(0.33, 0.56)	0.422222	(0.31, 0.53)	0.053	(-0.08, 0.15)		10	14.3	(13.0, 15.5)	7.29	(6.8, 7.8)	3.07	(2.9, 3.2)	2.4	(2.3, 2.5)	37.9	(34.2, 41.6)
Spruce Creek, FL	EFL	core	Sp	29.0839	-80.9585	30	0.916667	2.57417	(1.78, 3.37)	2.913	(1.79, 4.04)		0.459667	(0.35, 0.58)	0.449713	(0.33, 0.57)	0.022	(-0.05, 0.11)		10	17.3	(14.8, 19.9)	7.74	(7.3, 8.2)	3.39	(3.1, 3.7)	2.31	(2.2, 2.4)	45.5	(42.3, 48.7)
North Peninsula, FL	EFL	margin	N	29.4096	-81.106	30	0.916667	2.39858	(1.58, 3.22)	2.83025	(1.50, 4.17)		0.348667	(0.21, 0.49)	0.344629	(0.20, 0.49)	0.011	(-0.09, 0.12)		10	12.1	(11.2, 13.0)	6.58	(6.3, 6.8)	2.81	(2.7, 2.9)	2.35	(2.3, 2.5)	41.7	(39.3, 44.1)
GTM South, FL	EFL	margin	GS	29.7159	-81.2364	30	0.916667	2.53958	(1.80, 3.28)	2.847	(1.91, 3.78)		0.399083	(0.26, 0.54)	0.316667	(0.19, 0.45)	0.206	(0.03, 0.37)	*	10	12.6	(11.1, 14.1)	6.52	(6.0, 7.0)	2.92	(2.7, 3.2)	2.25	(2.0, 2.5)	41.4	(38.3, 44.5)
GTM North, FL	EFL	margin	GN	30.0144	-81.3448	30	0.833333	1.94483	(1.42, 2.47)	2.13767	(1.49, 2.79)		0.214917	(0.10, 0.33)	0.155556	(0.06, 0.25)	0.276	(0.00, 0.48)	*	10	9.84	(8.0, 11.7)	5.68	(5.2, 6.2)	2.22	(2.0, 2.4)	2.55	(2.4, 2.7)	48.4	(44.3, 52.6)

## Sheet: Table S2
Is the central-marginal hypothesis a general rule? Evidence from three distributions of an expanding mangrove species, Avicennia germinans (L.) L.
John Paul Kennedy, Richard F. Preziosi, Jennifer K. Rowntree, and Ilka C. Feller
Table S2. Microsatellite loci diversity indices and multiplex concentrations.
Multiplex	Locus	Primer sequence (*,** indicate additional sequence at 5' end)		Repeat motif	Size range (bp)	A	HE	HO	F Primer (μM)	R Primer (μM)	Tail (μM)	ABI dye	Reference
M1	Agerm1-16	F:	**CCTAATACAAATGACACTAAAA	(TG)9	191 - 197	4	0.076	0.065	0.0375	0.15	0.15	HEX	Mori et al., 2010
		R:	TGCATGTCAATTATCAGTCT
	Agerm1-18	F:	*CAGCGGGAAAAATCAAACCAA	(AG)16	247 - 269	8	0.384	0.329	0.05	0.2	0.2	6-FAM	Mori et al., 2010
		R:	CCTGTGCACATCCGCCTCTC
	CA_002	F:	**AGCCCTGGTGATAGTGACAG	(CA)12	310 - 328	9	0.33	0.277	0.05	0.2	0.2	HEX	Céron-Souza et al., 2006
		R:	AACAGCAAAATGTAAAGTGGCATC
	GT_006	F:	*CCCTCTCATCTTTCCCTTTTG	(GT)16	335 - 353	5	0.318	0.27	0.05	0.2	0.2	6-FAM	Céron-Souza et al., 2013
		R:	CGGACAACTATCGGTCTTCC
	CT_004	F:	**GGTGTATGTGTTTGATTGCTACTTG	(CT)17	368 - 394	14	0.345	0.279	0.025	0.1	0.1	HEX	Céron-Souza et al., 2013
		R:	GTTGGAGGAGGATTTGTTGG
	CT_003	F:	*ATTCCGAGCAAGAGCCTAC	(CT)14	406 - 414	5	0.377	0.316	0.075	0.25	0.25	6-FAM	Céron-Souza et al., 2006
		R:	ACTGAGGATGAGTTGGTTTATCTC
	CAT_004	F:	**CGTCAGTGGAAAGCACACAC	(CAT)8	479 - 500	4	0.206	0.173	0.025	0.1	0.1	HEX	Céron-Souza et al., 2013
		R:	CATCACGGTCCCCCAATC
M2	AgT4	F:	6-FAM-CAAGATTTTGATCAATTATG	(CATA)5CATG(CATA)9	76 - 92	5	0.335	0.277	0.4	0.4	-	6-FAM	Nettel et al., 2005
		R:	ACGTGACGCATTGATCTACC
	AgT8	F:	HEX-ACACAACGCAGATAAATCC	(TGTA)6	106 - 118	3	0.294	0.181	0.175	0.175	-	HEX	Nettel et al., 2005
		R:	AATGATGCGCTGTCTCCGTC
	CTT_001	F:	*CATCCACATTGCCCTGAT	(CTT)8	110 - 134	8	0.319	0.297	0.0375	0.15	0.15	6-FAM	Céron-Souza et al., 2006
		R:	GCCTGATAAGTTGAGTTGCTG
	Agerm1-14	F:	HEX-CCAATTGTGTCGTCCTTTTA	(CA)8(AT)6	158 - 182	13	0.425	0.361	0.2	0.2	-	HEX	Mori et al., 2010
		R:	AGCCTTACTTTTCCTTTGT
	AgD13	F:	6-FAM-TTCACCTATATGAATGGCGCAC	(CA)10	298 - 330	17	0.604	0.489	0.2	0.2	-	6-FAM	Nettel et al., 2005
		R:	GGAGCACGCGATAACAAGAGC
		*	M13(-21) tail: TGTAAAACGACGGCCAGT
		**	T7term tail: CTAGTTATTGCTCAGCGGT
			Reference: Culley et al., 2013 Applications in Plant Science
		Note: A, number of alleles; HE, expected heterozygosity; HO, observed heterozygosity, - ; no labelled tail, forward primer ordered with fluorescent label

## Sheet: Table S3
Is the central-marginal hypothesis a general rule? Evidence from three distributions of an expanding mangrove species, Avicennia germinans (L.) L.
John Paul Kennedy, Richard F. Preziosi, Jennifer K. Rowntree, and Ilka C. Feller
Table S3. MICRO-CHECKER results for potential genotyping errors by locus and collection site. Loci in grey (Ag1-12 and Ag1-11) were removed from the final data set because of potential null alleles in 28 of 41 collection sites and monomorphism across sites, respectively. Refer to Supporting information Table S1 for site codes.
Site	Ag1-12	Ag1-11	Ag1-16	Ag1-18	CA2	GT6	CT4	CT3	CAT4	T4	T8	CTT1	Ag1-14	D13
BC							N
SPd
LA														N
CC	SN				SN					N				N
PO	N													N
GV	SN						SN			N				N
TP	N				SN		SN			N			SN	N
PF
CI	N									N				N
StJ	SN				N			SN			N		SN
DB	SN				N						N
CK	N			SN	N	N
BP	N
TB	N											N
LK	N
SI	N
RB	SN			SN							N		N	N
Ev							N				N
SFL
DK
CH	N		N	N				N
Lg
NK
MA
OT	SN									N	N			N
M	N
StL	SN
A	N								SN
Sb	N			SN				N		N				SN
MH	SN				N	N	N	SN			N		N
TI							SN				N			N
U	N			SN			SN	SN	SN		N		N
PI							SN	SN
MI														SN
NI	N									N	N		N	N
SM	SN				N	N		N					N
C	N												N
Sp	N
N	SN
GS	SN								SN		N
GN	SN											N	N	N
Total	28	0	1	5	7	3	8	7	3	7	10	2	9	13
Note: S = stutter, N = null alleles

## Sheet: Table S4
Is the central-marginal hypothesis a general rule? Evidence from three distributions of an expanding mangrove species, Avicennia germinans (L.) L.
John Paul Kennedy, Richard F. Preziosi, Jennifer K. Rowntree, and Ilka C. Feller
Table S4. Estimates of null allele frequencies calculated in FreeNA. Bold value is overall mean for the study. Refer to Supporting information Table S1 for collection site codes.
Site	Ag1-16	Ag1-18	CA2	GT6	CT4	CT3	CAT4	T4	T8	CTT1	Ag1-14	D13	Mean
BC	6e-05	0.001	0.001	1e-05	0.11479	0.10953	0.001	0.02084	0.001	6e-05	2e-05	0.07016	0.0266225
SPd	0.15729	0.001	0.001	0.001	0.20369	0.001	0.001	0.01577	0.001	0.001	2e-05	0.00036	0.0320108
LA	0.09555	2e-05	0.001	0.05403	0.10953	0.001	0.001	0.04774	0.001	0.001	0.09555	0.0935	0.0417433
CC	0.001	0.12589	0.2103	3e-05	3e-05	0.08165	0.001	0.17177	0.001	0.001	0.11111	0.17475	0.0732942
PO	0.001	0.08156	0.0865	6e-05	0.001	0.08335	0.001	0.04412	6e-05	0.001	3e-05	0.1601	0.038315
GV	0.001	1e-05	2e-05	0.08156	0.17277	0.02663	0.001	0.17618	0.001	0.001	0.10953	0.16866	0.0616133
TP	0.001	0.08165	0.12358	0.11111	0.12358	1e-05	0.001	0.21674	0.001	0.001	0.10517	0.16696	0.0777333
PF	0.001	1e-05	4e-05	1e-05	0.05136	0.10275	0.001	0.10137	4e-05	0.001	0.001	0.08791	0.0289575
CI	0.001	0.15729	0.001	0.001	0.001	0.001	0.001	0.25	0.001	0.001	0.20369	0.22612	0.070425
StJ	0.001	2e-05	0.14177	0.09555	0.001	0.1703	0.10997	0.0166	0.1825	0.001	0.22323	0.001	0.0786617
DB	0.001	0.0164	0.10964	0.12589	0.01489	1e-05	6e-05	0.001	0.17618	0.0886	0.05442	0.02771	0.0513167
CK	0.01301	0.17563	0.09454	0.14927	3e-05	0	0.08626	0.01583	0.09268	0	1e-05	2e-05	0.0522733
BP	6e-05	1e-05	0	0.05001	1e-05	0.03936	0	0	1e-05	1e-05	0	1e-05	0.00745667
TB	0.001	1e-05	0.05729	1e-05	0	0	6e-05	0.072	0.02084	0.15729	0.03319	0.02485	0.030545
LK	0.001	0.08037	0.03181	0	0.02468	8e-05	3e-05	0.03016	0.0001	1e-05	1e-05	0	0.0140208
SI	2e-05	0.03328	0	0	0	6e-05	6e-05	0.03203	0.07108	0.11391	0	0	0.02087
RB	2e-05	0.19579	0.01206	0.00035	0.04964	0	0.06781	0.05403	0.25523	3e-05	0.07491	0.12031	0.0691817
Ev	6e-05	0.03341	2e-05	0.00035	0.13334	1e-05	3e-05	3e-05	0.15456	0.05663	1e-05	0	0.0315375
SFL	0	0	1e-05	0.06357	0	0	0.001	1e-05	0.001	2e-05	0	0.04922	0.00956917
DK	2e-05	0.05526	2e-05	0.11065	0.17229	0	0.001	0.001	0.001	1e-05	0	1e-05	0.0284383
CH	0.26895	0.25114	0.17229	0.11102	0.20369	0.25888	0.001	0.001	0.16487	0	1e-05	0.09415	0.12725
Lg	0	0.11111	0	0.14538	0	1e-05	1e-05	1e-05	0.18258	1e-05	1e-05	0	0.0365933
NK	2e-05	0.11936	0	2e-05	0.11783	0.15152	1e-05	0	0.24816	0	0	0	0.0530767
MA	0	0.02221	0	0.05547	0.06035	0	1e-05	0.00035	0.12623	0	2e-05	0.00897	0.0228008
OT	0.11111	0.08149	0.04349	0.05708	0.01874	4e-05	3e-05	0.14068	0.23936	0.05954	0.03282	0.12222	0.07555
M	1e-05	0	0	0	0	0.02138	0	0.00015	0.08626	0	0.04076	0	0.01238
StL	0.001	1e-05	0.09863	1e-05	0.03811	0.08291	2e-05	4e-05	4e-05	1e-05	0.0341	4e-05	0.0212433
A	0.001	0.0686	0.07552	0.04774	4e-05	1e-05	0.2	1e-05	2e-05	1e-05	1e-05	0.05857	0.0376275
Sb	0.001	0.09902	0.07039	0.07933	0.0608	0.22558	0.04774	0.11143	0.03181	0.03611	0.03445	0.0956	0.0744383
MH	6e-05	0.11221	0.13882	0.13297	0.13778	0.13678	0.09502	1e-05	0.19448	0.09902	0.21134	0.10475	0.113603
TI	0.001	0	1e-05	0.10012	0.1107	0.05102	0.06775	1e-05	0.15771	1e-05	0	0.1226	0.0509108
U	0.001	0.15585	6e-05	0.12589	0.17277	0.168	0.20131	0.09319	0.17277	0.03611	0.17866	0.12589	0.119292
PI	0.001	0.08626	3e-05	6e-05	0.1703	0.11411	0.05403	0.001	0.10953	0.11638	0.05589	0.10953	0.0681767
MI	0.001	0	0.03232	1e-05	0.05001	0.10992	1e-05	1e-05	0.05403	0.00929	0.00538	0.12139	0.0319475
NI	0.001	0	0.12712	0.03181	0.10666	1e-05	0.06667	0.14413	0.24136	0.02224	0.15549	0.15445	0.0875783
SM	0.001	0.10258	0.13448	0.13297	0.06725	0.16874	0.06544	0.10542	0.0815	0.11001	0.20332	0.06951	0.103518
C	0.001	1e-05	1e-05	0.0815	1e-05	0.05051	0.0004	1e-05	1e-05	0	0.15889	4e-05	0.0243658
Sp	0.001	0	0.01577	1e-05	0.0001	0.0514	2e-05	0	0.07737	0.02229	0	5e-05	0.0140008
N	0.001	2e-05	0.0982	0.0074	0.0004	1e-05	0	1e-05	1e-05	0.06775	1e-05	0.00698	0.0151492
GS	0.001	1e-05	0	0.07933	0.04793	0.09767	0.16585	0.01077	0.21801	0.01301	0.01853	0.05491	0.0589183
GN	0.001	6e-05	0.06125	0	0.12623	1e-05	0.08156	3e-05	0.001	0.18824	0.14068	0.13453	0.0612158
Mean	0.0163473	0.0548427	0.0473168	0.0495751	0.0649593	0.0562256	0.0322478	0.0457434	0.0816924	0.0294049	0.0556651	0.0672154	0.050103

## Sheet: Table S5
Is the central-marginal hypothesis a general rule? Evidence from three distributions of an expanding mangrove species, Avicennia germinans (L.) L.
John Paul Kennedy, Richard F. Preziosi, Jennifer K. Rowntree, and Ilka C. Feller
Table S5. Pairwise values of population genetic differentiation (FST). FST values are below the diagonal and corresponding p-values are above. Values highlighted in blue are NOT statistically significant after adjustment for multiple comparisons (adjusted p = 0.000061). Refer to Supporting information Table S1 for site codes.
	BC	SPd	LA	CC	PO	GV	TP	PF	CI	StJ	DB	CK	BP	TB	LK	SI	RB	Ev	SFL	DK	CH	Lg	NK	MA	OT	M	StL	A	Sb	MH	TI	U	PI	MI	NI	SM	C	Sp	N	GS	GN
BC		0.59476	0.20695	0.00012	0.00128	6e-05	0.08573	6e-05	0.00616	6e-05	6e-05	6e-05	6e-05	6e-05	6e-05	6e-05	6e-05	6e-05	6e-05	6e-05	6e-05	6e-05	6e-05	6e-05	6e-05	6e-05	6e-05	6e-05	6e-05	6e-05	6e-05	6e-05	6e-05	6e-05	6e-05	6e-05	6e-05	6e-05	6e-05	6e-05	6e-05
SPd	0.0064		0.71854	0.00409	0.02067	6e-05	0.04787	6e-05	0.01134	6e-05	6e-05	6e-05	6e-05	6e-05	6e-05	6e-05	6e-05	6e-05	6e-05	6e-05	0.00012	0.00012	6e-05	6e-05	6e-05	6e-05	6e-05	6e-05	6e-05	6e-05	6e-05	6e-05	6e-05	6e-05	6e-05	6e-05	6e-05	6e-05	6e-05	6e-05	6e-05
LA	0.019	-0.0117		0.00037	0.0039	6e-05	0.1761	6e-05	0.00951	6e-05	6e-05	6e-05	6e-05	6e-05	6e-05	6e-05	6e-05	6e-05	6e-05	6e-05	6e-05	6e-05	6e-05	6e-05	6e-05	6e-05	6e-05	6e-05	6e-05	6e-05	6e-05	6e-05	6e-05	6e-05	6e-05	6e-05	6e-05	6e-05	6e-05	6e-05	6e-05
CC	0.0433	0.0407	0.0357		0.05079	6e-05	0.00402	6e-05	0.35939	6e-05	6e-05	6e-05	6e-05	6e-05	6e-05	6e-05	6e-05	6e-05	6e-05	6e-05	6e-05	6e-05	6e-05	6e-05	6e-05	6e-05	6e-05	6e-05	6e-05	6e-05	6e-05	6e-05	6e-05	6e-05	6e-05	6e-05	6e-05	6e-05	6e-05	6e-05	6e-05
PO	0.0299	0.042	0.038	0.0087		0.00012	0.91232	0.00146	0.59341	6e-05	6e-05	6e-05	6e-05	6e-05	6e-05	6e-05	6e-05	6e-05	6e-05	6e-05	6e-05	6e-05	6e-05	6e-05	6e-05	6e-05	6e-05	6e-05	6e-05	6e-05	6e-05	6e-05	6e-05	6e-05	6e-05	6e-05	6e-05	6e-05	6e-05	6e-05	6e-05
GV	0.0424	0.0565	0.0347	0.0424	0.0392		0.00463	0.00012	0.00085	6e-05	6e-05	6e-05	6e-05	6e-05	6e-05	6e-05	6e-05	6e-05	6e-05	6e-05	6e-05	6e-05	6e-05	6e-05	6e-05	6e-05	6e-05	6e-05	6e-05	6e-05	6e-05	6e-05	6e-05	6e-05	6e-05	6e-05	6e-05	6e-05	6e-05	6e-05	6e-05
TP	0.0132	0.0244	0.0055	0.0153	-0.0008	0.0093		0.00921	0.13512	6e-05	6e-05	6e-05	6e-05	6e-05	6e-05	6e-05	6e-05	6e-05	6e-05	6e-05	6e-05	6e-05	6e-05	6e-05	6e-05	6e-05	6e-05	6e-05	6e-05	6e-05	6e-05	6e-05	6e-05	6e-05	6e-05	6e-05	6e-05	6e-05	6e-05	6e-05	6e-05
PF	0.0562	0.1368	0.1258	0.0735	0.0357	0.0734	0.0475		0.02805	6e-05	6e-05	6e-05	6e-05	6e-05	6e-05	6e-05	6e-05	6e-05	6e-05	6e-05	6e-05	6e-05	6e-05	6e-05	6e-05	6e-05	6e-05	6e-05	6e-05	6e-05	6e-05	6e-05	6e-05	6e-05	6e-05	6e-05	6e-05	6e-05	6e-05	6e-05	6e-05
CI	0.0597	0.0801	0.0941	0.0129	0.0009	0.0876	0.0414	0.0364		6e-05	6e-05	6e-05	6e-05	6e-05	6e-05	6e-05	6e-05	6e-05	6e-05	6e-05	0.00012	0.00018	6e-05	6e-05	6e-05	6e-05	6e-05	6e-05	6e-05	6e-05	6e-05	6e-05	6e-05	6e-05	6e-05	6e-05	6e-05	6e-05	6e-05	6e-05	6e-05
StJ	0.66	0.6821	0.6849	0.6522	0.6707	0.6499	0.6675	0.6719	0.6814		6e-05	6e-05	6e-05	6e-05	6e-05	6e-05	6e-05	6e-05	6e-05	6e-05	6e-05	6e-05	6e-05	6e-05	6e-05	6e-05	6e-05	6e-05	6e-05	6e-05	6e-05	6e-05	6e-05	6e-05	6e-05	6e-05	6e-05	6e-05	6e-05	6e-05	6e-05
DB	0.5313	0.5003	0.5443	0.5238	0.5446	0.5155	0.5377	0.5463	0.5207	0.378		6e-05	6e-05	6e-05	6e-05	6e-05	6e-05	6e-05	6e-05	6e-05	6e-05	6e-05	6e-05	6e-05	6e-05	6e-05	6e-05	6e-05	6e-05	6e-05	6e-05	6e-05	6e-05	6e-05	6e-05	6e-05	6e-05	6e-05	6e-05	6e-05	6e-05
CK	0.3998	0.3807	0.4244	0.3655	0.3892	0.381	0.3966	0.3712	0.3476	0.3479	0.2452		6e-05	6e-05	6e-05	6e-05	6e-05	6e-05	6e-05	6e-05	6e-05	6e-05	6e-05	6e-05	6e-05	6e-05	6e-05	6e-05	6e-05	6e-05	6e-05	6e-05	6e-05	6e-05	6e-05	6e-05	6e-05	6e-05	6e-05	6e-05	6e-05
BP	0.4203	0.406	0.4465	0.3954	0.4172	0.4095	0.4201	0.3972	0.3765	0.2196	0.213	0.0734		6e-05	6e-05	6e-05	6e-05	6e-05	6e-05	6e-05	6e-05	6e-05	6e-05	6e-05	6e-05	6e-05	6e-05	6e-05	6e-05	6e-05	6e-05	6e-05	6e-05	6e-05	6e-05	6e-05	6e-05	6e-05	6e-05	6e-05	6e-05
TB	0.5832	0.5749	0.6113	0.5756	0.5859	0.5737	0.5878	0.569	0.5585	0.2533	0.2993	0.2362	0.1048		0.04762	6e-05	6e-05	6e-05	6e-05	6e-05	6e-05	6e-05	6e-05	6e-05	6e-05	6e-05	6e-05	6e-05	6e-05	6e-05	6e-05	6e-05	6e-05	6e-05	6e-05	6e-05	6e-05	6e-05	6e-05	6e-05	6e-05
LK	0.5824	0.5713	0.6097	0.5724	0.5813	0.5735	0.5858	0.566	0.5493	0.2962	0.2935	0.2349	0.1194	0.0055		6e-05	6e-05	6e-05	6e-05	6e-05	6e-05	6e-05	6e-05	6e-05	6e-05	6e-05	6e-05	6e-05	6e-05	6e-05	6e-05	6e-05	6e-05	6e-05	6e-05	6e-05	6e-05	6e-05	6e-05	6e-05	6e-05
SI	0.6452	0.6355	0.6669	0.6345	0.6436	0.6348	0.6476	0.6348	0.616	0.4271	0.3729	0.3039	0.2018	0.1292	0.0876		0.04939	0.00079	0.00043	6e-05	0.1025	0.04695	6e-05	6e-05	6e-05	6e-05	6e-05	6e-05	6e-05	6e-05	6e-05	6e-05	6e-05	6e-05	6e-05	6e-05	6e-05	6e-05	6e-05	6e-05	6e-05
RB	0.6009	0.5787	0.6223	0.5894	0.5955	0.5896	0.6015	0.5834	0.5559	0.4302	0.347	0.2583	0.1938	0.1594	0.1114	0.0116		0.00098	0.00012	6e-05	0.0039	0.08823	6e-05	6e-05	6e-05	6e-05	6e-05	6e-05	6e-05	6e-05	6e-05	6e-05	6e-05	6e-05	6e-05	6e-05	6e-05	6e-05	6e-05	6e-05	6e-05
Ev	0.6499	0.6415	0.6725	0.6402	0.6457	0.6379	0.6508	0.6351	0.6191	0.4586	0.371	0.3023	0.2228	0.158	0.102	0.023	0.0132		6e-05	0.00018	0.00287	0.00689	6e-05	6e-05	6e-05	6e-05	6e-05	6e-05	6e-05	6e-05	6e-05	6e-05	6e-05	6e-05	6e-05	6e-05	6e-05	6e-05	6e-05	6e-05	6e-05
SFL	0.7191	0.72	0.746	0.713	0.721	0.7037	0.7229	0.7183	0.7103	0.4779	0.3747	0.3017	0.2256	0.1125	0.0932	0.0694	0.0713	0.0878		0.19774	0.69616	0.1189	0.05061	0.04957	0.00049	6e-05	6e-05	6e-05	6e-05	6e-05	6e-05	6e-05	6e-05	6e-05	6e-05	6e-05	6e-05	6e-05	6e-05	6e-05	6e-05
DK	0.74	0.75	0.7663	0.7335	0.7411	0.7246	0.7436	0.7407	0.739	0.5367	0.4161	0.3308	0.2628	0.1738	0.1389	0.0683	0.062	0.0859	-0.0004		0.2036	0.05372	0.00341	0.00012	6e-05	6e-05	6e-05	6e-05	6e-05	6e-05	6e-05	6e-05	6e-05	6e-05	6e-05	6e-05	6e-05	6e-05	6e-05	6e-05	6e-05
CH	0.6975	0.6904	0.727	0.6895	0.6995	0.683	0.7024	0.6924	0.6757	0.4354	0.3647	0.2826	0.1842	0.0947	0.0823	0.0192	0.0435	0.0653	-0.0023	0.0191		0.44299	0.37329	0.03921	0.28585	0.00018	6e-05	0.00037	6e-05	0.00055	6e-05	6e-05	6e-05	6e-05	6e-05	6e-05	6e-05	6e-05	6e-05	6e-05	6e-05
Lg	0.677	0.6633	0.7067	0.671	0.679	0.6611	0.6807	0.6739	0.6517	0.4669	0.3672	0.3048	0.2133	0.1151	0.0811	0.0099	0.0178	0.038	0.0359	0.0662	-0.0169		0.02494	0.00409	0.04378	0.00024	6e-05	6e-05	6e-05	6e-05	6e-05	6e-05	6e-05	6e-05	6e-05	6e-05	6e-05	6e-05	6e-05	6e-05	6e-05
NK	0.6234	0.5985	0.6554	0.6173	0.627	0.6099	0.6304	0.6175	0.5851	0.3668	0.3031	0.2395	0.1476	0.0771	0.0812	0.0876	0.1048	0.1357	0.0473	0.0898	0.0031	0.0442		0.00043	0.00915	6e-05	6e-05	6e-05	6e-05	6e-05	6e-05	6e-05	6e-05	6e-05	6e-05	6e-05	6e-05	6e-05	6e-05	6e-05	6e-05
MA	0.5645	0.5373	0.5872	0.5546	0.5619	0.5517	0.5666	0.5456	0.5192	0.36	0.2935	0.1962	0.1422	0.107	0.0982	0.0738	0.0546	0.0852	0.0274	0.0546	0.0338	0.0555	0.044		6e-05	6e-05	6e-05	6e-05	6e-05	6e-05	6e-05	6e-05	6e-05	6e-05	6e-05	6e-05	6e-05	6e-05	6e-05	6e-05	6e-05
OT	0.5662	0.5434	0.5929	0.5584	0.5657	0.5592	0.572	0.5494	0.5253	0.3455	0.2816	0.2267	0.1419	0.0855	0.0693	0.0693	0.0775	0.1022	0.0665	0.0983	0.0139	0.0366	-0.0008	0.0508		6e-05	6e-05	6e-05	6e-05	6e-05	6e-05	6e-05	6e-05	6e-05	6e-05	6e-05	6e-05	6e-05	6e-05	6e-05	6e-05
M	0.4561	0.4292	0.4815	0.4422	0.4526	0.4429	0.4576	0.436	0.4076	0.282	0.2317	0.1259	0.058	0.0694	0.0577	0.0747	0.0622	0.0894	0.1055	0.1212	0.072	0.0685	0.0587	0.0453	0.0492		6e-05	6e-05	6e-05	6e-05	6e-05	6e-05	6e-05	6e-05	6e-05	6e-05	6e-05	6e-05	6e-05	6e-05	6e-05
StL	0.5016	0.473	0.5251	0.4883	0.4959	0.4852	0.5023	0.4808	0.449	0.3701	0.2572	0.1567	0.1215	0.1325	0.1083	0.0981	0.0745	0.1059	0.0961	0.1101	0.0869	0.0966	0.0705	0.0369	0.0714	0.0232		6e-05	0.00091	6e-05	6e-05	6e-05	6e-05	6e-05	6e-05	6e-05	6e-05	6e-05	6e-05	6e-05	6e-05
A	0.5608	0.5437	0.5889	0.5501	0.5579	0.55	0.5641	0.5381	0.5166	0.387	0.3323	0.1934	0.1382	0.098	0.0844	0.0724	0.0715	0.0882	0.0663	0.0791	0.0418	0.062	0.0613	0.0337	0.0711	0.0344	0.0213		0.06933	0.03079	6e-05	6e-05	6e-05	6e-05	6e-05	6e-05	6e-05	6e-05	6e-05	6e-05	6e-05
Sb	0.5303	0.5061	0.554	0.5153	0.5261	0.5157	0.5311	0.5107	0.4828	0.3947	0.3032	0.1624	0.1243	0.1177	0.1101	0.1061	0.0955	0.129	0.094	0.1128	0.0845	0.1001	0.0819	0.0378	0.0934	0.0321	0.0131	0.0024		0.14152	0.00067	6e-05	6e-05	6e-05	6e-05	0.13183	6e-05	6e-05	6e-05	6e-05	6e-05
MH	0.5469	0.5294	0.5761	0.539	0.5486	0.5365	0.5518	0.5243	0.5057	0.3489	0.3104	0.1665	0.1065	0.0813	0.0902	0.1031	0.1009	0.1243	0.0742	0.1037	0.0554	0.0894	0.064	0.0309	0.0822	0.0338	0.0349	0.0005	0.0042		0.04049	0.00012	6e-05	6e-05	6e-05	0.00012	6e-05	6e-05	6e-05	6e-05	6e-05
TI	0.603	0.5942	0.6298	0.5927	0.6022	0.5874	0.6059	0.5842	0.574	0.4186	0.3611	0.1899	0.1543	0.1383	0.1492	0.1597	0.1467	0.1804	0.148	0.1683	0.1246	0.1754	0.1371	0.0732	0.1303	0.0612	0.0632	0.0391	0.0262	0.0156		6e-05	6e-05	6e-05	6e-05	6e-05	6e-05	6e-05	6e-05	6e-05	6e-05
U	0.6498	0.6476	0.6748	0.6409	0.6521	0.6379	0.6536	0.6374	0.6321	0.4506	0.403	0.2418	0.1943	0.1405	0.1541	0.1564	0.1573	0.1903	0.101	0.1283	0.1097	0.162	0.1485	0.0882	0.1596	0.105	0.1044	0.0464	0.0476	0.0298	0.0418		6e-05	6e-05	6e-05	6e-05	6e-05	6e-05	6e-05	6e-05	6e-05
PI	0.7471	0.7735	0.7706	0.7386	0.7472	0.7321	0.75	0.7436	0.7596	0.6248	0.5288	0.3256	0.3218	0.3299	0.3258	0.2965	0.2544	0.3066	0.3013	0.2996	0.3049	0.3706	0.3512	0.182	0.2945	0.2018	0.1721	0.1442	0.1303	0.1291	0.0797	0.0897		6e-05	6e-05	6e-05	6e-05	6e-05	6e-05	6e-05	6e-05
MI	0.5771	0.56	0.6004	0.5675	0.5751	0.5627	0.5789	0.5636	0.5442	0.4969	0.3961	0.2306	0.2494	0.2743	0.2656	0.2537	0.208	0.2613	0.2338	0.2309	0.2368	0.2423	0.2194	0.1384	0.2182	0.1324	0.1037	0.1107	0.069	0.1021	0.1183	0.1429	0.1966		6e-05	6e-05	6e-05	6e-05	6e-05	6e-05	6e-05
NI	0.4345	0.4168	0.4616	0.4134	0.426	0.4053	0.4307	0.4079	0.3893	0.4094	0.3347	0.1442	0.1352	0.2132	0.2144	0.2408	0.2107	0.2458	0.2719	0.2963	0.2395	0.2236	0.2178	0.1538	0.2124	0.0818	0.0967	0.1037	0.0757	0.0966	0.1149	0.1849	0.2466	0.1472		0.0097	6e-05	6e-05	6e-05	6e-05	6e-05
SM	0.4964	0.4721	0.5199	0.4771	0.4926	0.4765	0.4957	0.4762	0.4502	0.3869	0.3112	0.1343	0.1261	0.155	0.1557	0.1755	0.1557	0.1951	0.1648	0.1888	0.1561	0.1639	0.1459	0.0831	0.158	0.0582	0.0496	0.0398	0.0041	0.0307	0.0475	0.0726	0.1469	0.0674	0.0311		6e-05	6e-05	6e-05	6e-05	6e-05
C	0.2943	0.2782	0.3109	0.267	0.2891	0.257	0.2844	0.2866	0.2659	0.442	0.3221	0.144	0.1649	0.2923	0.2908	0.3336	0.2973	0.3473	0.374	0.3981	0.3467	0.3177	0.2948	0.2529	0.2881	0.1459	0.1708	0.2161	0.1632	0.1996	0.2308	0.2947	0.3804	0.2177	0.0517	0.1086		0.46817	6e-05	6e-05	6e-05
Sp	0.2527	0.2375	0.2694	0.2287	0.2525	0.2245	0.2459	0.2534	0.2322	0.3915	0.2779	0.1235	0.1327	0.2724	0.2754	0.3343	0.3007	0.3496	0.3661	0.395	0.339	0.3149	0.2783	0.2506	0.276	0.1369	0.1704	0.2208	0.1734	0.1998	0.2361	0.2969	0.3908	0.2368	0.0677	0.1223	-0.0016		6e-05	6e-05	6e-05
N	0.2568	0.2493	0.281	0.2614	0.2638	0.2418	0.2557	0.2697	0.2481	0.5284	0.4059	0.2929	0.2592	0.3929	0.3946	0.4524	0.4123	0.4649	0.507	0.534	0.4833	0.4432	0.4163	0.3777	0.3976	0.2548	0.2946	0.3566	0.3144	0.3336	0.3833	0.4428	0.5414	0.3805	0.2106	0.2873	0.1045	0.087		0.01707	6e-05
GS	0.2642	0.2482	0.285	0.2571	0.2626	0.2475	0.2563	0.2677	0.2416	0.4953	0.3669	0.2519	0.21	0.335	0.3364	0.3926	0.3533	0.4066	0.4347	0.4636	0.4145	0.3712	0.3523	0.3208	0.3445	0.2077	0.246	0.3006	0.2556	0.282	0.3326	0.3812	0.4851	0.3312	0.1758	0.2333	0.0848	0.0735	0.0044		6e-05
GN	0.564	0.5814	0.5962	0.5546	0.5627	0.5666	0.5688	0.5646	0.5446	0.6185	0.577	0.4561	0.3989	0.4809	0.4817	0.4931	0.469	0.5295	0.5853	0.6076	0.5292	0.5018	0.4661	0.4295	0.4399	0.3741	0.3989	0.4107	0.3941	0.405	0.4972	0.5319	0.6652	0.4475	0.3815	0.391	0.3485	0.3546	0.3799	0.3371
